# Supplementary material for: Upscaling of Electrospinning Technology and the Application of Functionalized PVDF-HFP@TiO2 Electrospun Nanofibers for the Rapid Photocatalytic Deactivation of Bacteria on Advanced Face Masks
Source: Polymers (Basel). 2023 Nov 30;15(23):4586. doi: 10.3390/polym15234586 (PMC10708761; doi:10.3390/polym15234586)
Supplement: Supplementary file 1 [file polymers-15-04586-s001.zip]

Archive with 1 entries (1 files):
- polymers-2674184-supplementary.pdf
